# Supplementary material for: Lactic Acid Resistance and Population Structure of Escherichia coli from Meat Processing Environment
Source: Microbiol Spectr. 2022 Oct 4;10(5):e01352-22. doi: 10.1128/spectrum.01352-22 (PMC9602453; doi:10.1128/spectrum.01352-22)
Supplement: Supplemental file 1 — Tables S1-S3. Download spectrum.01352-22-s0001.xlsx, XLSX file, 2.5 MB [file spectrum.01352-22-s0001.xlsx]

## Sheet: S1_Genome list
Isolate ID used in this study	O_prediction2	H_prediction	source	phylogroup	log_reduction_acid	Standard deviation	Acid_resistance_levels	Sequence from this study/other study	Sequence Read Archive (SRA)	Draft genome			log_reduction	Acid_resistance_levels	Total number of genomes		Classfication	log	Total number of genomes
2_0H04	-	H9	0H	A	0.863631	0.07351	2	previous study	SRR14347953	JAGTIQ000000000			<0.5	1	3		Resistant	<1	45
2_0H06	O146	H21	0H	B1	0.95728	0.0949932	2	previous study					<1	2	42		Mediocre	>1 and <4	132
2_0H07	O149	H2	0H	B1	0.792024	0.0392583	2	previous study					<2	3	104		Sensitive	>5	1
2_0H08	O8	H23	0H	B1	0.824648	0.0449005	2	previous study					<3	4	26
2_0H11	O8	H19	0H	B1	0.768289	0.0728935	2	previous study	SRR14347952	JAGTIP000000000			<4	5	2
2_0H13	O149	H2	0H	B1	0.921803	0.154375	2	previous study					>5	6	1
2_0H14	O129	H11	0H	A	0.574289	0.0437235	2	previous study
2_4H15	O8	H20	4H	A	0.739029	0.0745144	2	previous study
2_AH03	O9	H30	AH	A	0.669324	0.228632	2	previous study
2_AH06	O141	H4	AH	A	0.682102	0.163282	2	previous study	SRR14347967	JAGTIL000000000
2_AH07	O141	H4	AH	A	0.972721	0.48763	2	previous study
2_AH09	O9	H4	AH	A	0.803725	0.368478	2	previous study	SRR14347966	JAGTIK000000000
2_AH17	O89	H10	AH	A	0.679363	0.0773026	2	previous study
2_AH19	O174	H7	AH	B1	0.884457	0.0736511	2	previous study
2_AH21	-	H34	AH	A	0.671789	0.0016951	2	previous study	SRR14347973	Not available
2_BH03	O8	H10	BH	A	0.987943	0.057024	2	previous study
2_BH06	O123	H36	BH	A	0.62686	0.0797964	2	previous study
2_BH11	O26	H11	BH	B1	0.680741	0.09741	2	previous study
2_BH15	O9	H10	BH	A	0.829164	0.481715	2	previous study
2_CT02	O120	H5	CT	A	0.706522	0.122885	2	previous study
2_EB03	O8	H21	EB	B1	0.913938	0.0239971	2	previous study
2_EB04	O8	H21	EB	B1	0.984743	0.253926	2	previous study
2_EB11	O88	H25	EB	B1	0.877506	0.0767368	2	previous study
2_EB14	-	H21	EB	B1	0.836105	0.165163	2	previous study
3_0H05	O69	H38	0H	B1	1.00227	0.0958653	3	previous study
3_0H1	O93	H16	0H	B1	1.39437	0.684214	3	previous study	SRR14347954	JAGTIR000000000
3_0H10	O45	H31	0H	B1	1.84586	0.382106	3	previous study
3_0H12	O178	H7	0H	B1	1.18229	0.417823	3	previous study
3_0H15	O154	H12	0H	A	1.00661	0.261251	3	previous study	SRR14347975	Not available
3_0H16	O25	H34	0H	B1	1.50222	0.303476	3	previous study
3_0H17	O149	H2	0H	B1	1.37186	0.225348	3	previous study	SRR14347950	JAGTIO000000000
3_0H18	O154	H12	0H	A	1.76371	0.634227	3	previous study	SRR14347974	Not available
3_0H19	O8	H20	0H	A	1.22797	0.073064	3	previous study
3_0H2	O7	H16	0H	B1	1.31526	0.301714	3	previous study
3_0H20	O8	H20	0H	A	1.02091	0.288085	3	previous study
3_0H21	-	H7	0H	B1	1.20909	0.302207	3	previous study	SRR14347949	JAGTIN000000000
3_0H22	O8	H20	0H	A	1.16793	0.177913	3	previous study	SRR14347948	JAGTIM000000000
3_0H23	O154	H12	0H	A	1.43284	0.193383	3	previous study	SRR14347972	Not available
3_0H24	O154	H12	0H	A	1.66706	0.336071	3	previous study	SRR14347971	Not available
3_0H25	O154	H12	0H	A	1.81133	0.107744	3	previous study	SRR14347970	Not available
3_0H26	O154	H12	0H	A	1.20976	0.394194	3	previous study	SRR14347969	Not available
3_0H3	O149	H2	0H	B1	1.02229	0.0815167	3	previous study
3_4H01	O7	H16	4H	B1	1.25364	0.365488	3	previous study
3_4H02	O120	H10	4H	B1	1.04801	0.270398	3	previous study
3_4H03	O23	H15	4H	D	1.78126	0.378092	3	previous study
3_4H04	O8	H20	4H	A	1.0739	0.0739008	3	previous study
3_4H05	O149	H2	4H	B1	1.37937	0.153148	3	previous study
3_4H06	-	H8	4H	B1	1.10841	0.202207	3	previous study
3_4H07	O149	H2	4H	B1	1.66145	0.0850493	3	previous study
3_4H08	O88	H21	4H	B1	1.92181	0.0143558	3	previous study
3_4H10	O77	H34	4H	D	1.94225	0.219237	3	previous study
3_4H11	O93	H16	4H	B1	1.93143	0.756773	3	previous study
3_4H12	O175	H16	4H	B1	1.50353	0.450715	3	previous study
3_4H13	O93	H16	4H	B1	1.16776	0.283806	3	previous study
3_4H14	O6	H49	4H	B1	1.71557	0.641321	3	previous study
3_4H16	O23	H25	4H	B1	1.19236	0.419288	3	previous study
3_4H18	O178	H7	4H	B1	1.13935	0.21373	3	previous study
3_4H19	-	H8	4H	B1	1.43774	0.389134	3	previous study
3_AH05	O105	H8	AH	B1	1.22894	0.50895	3	previous study
3_AH08	O25	H8	AH	B1	1.35613	0.302889	3	previous study
3_AH10	O6	H49	AH	B1	1.6602	0.553545	3	previous study
3_AH11	O8	H10	AH	A	1.46639	0.117938	3	previous study
3_AH12	-	H7	AH	B1	1.77687	0.016421	3	previous study
3_AH13	O3	H21	AH	B1	1.09813	0.071801	3	previous study
3_AH14	O3	H21	AH	B1	1.30968	0.0899574	3	previous study	SRR14347965	JAGTIJ000000000
3_AH15	O3	H21	AH	B1	1.18711	0.0547981	3	previous study
3_AH16	O109	H16	AH	B1	1.54772	0.194515	3	previous study
3_AH18	O6	H49	AH	B1	1.55043	0.656697	3	previous study
3_AH20	O22	H21	AH	B1	1.57108	0.272447	3	previous study
3_BH01	O8	H8	BH	B1	1.13103	0.481249	3	previous study
3_BH02	O69	H32	BH	A	1.51887	0.36827	3	previous study
3_BH04	-	H37	BH	B1	1.33389	0.179746	3	previous study
3_BH05	O8	H19	BH	B1	1.12865	0.111834	3	previous study
3_BH07	-	H6	BH	A	1.98518	0.7575	3	previous study
3_BH09	O8	H10	BH	A	1.49248	0.00560352	3	previous study
3_BH10	O89	H10	BH	A	1.2314	0.732603	3	previous study
3_BH12	O21	H21	BH	B1	1.72283	0.421797	3	previous study
3_BH13	O112	H35	BH	B1	1.41797	0.449233	3	previous study
3_BH14	O8	H10	BH	A	1.52724	0.715799	3	previous study
3_BH18	O8	H10	BH	A	1.50715	0.837342	3	previous study
3_BH19	O8	H10	BH	A	1.48839	0.856368	3	previous study
3_EA01	O8	H21	EA	B1	1.38918	0.14996	3	previous study
3_EA02	O8	H21	EA	B1	1.48755	0.173749	3	previous study
3_EA03	O8	H21	EA	B1	1.36828	0.404794	3	previous study
3_EA05	O8	H21	EA	B1	1.66814	0.400835	3	previous study
3_EA06	O8	H21	EA	B1	1.54779	0.424631	3	previous study
3_EA07	O8	H21	EA	B1	1.36486	0.279648	3	previous study
3_EA08	O8	H21	EA	B1	1.22348	0.273843	3	previous study
3_EB02	O5	H28	EB	E	1.49294	0.201668	3	previous study
3_EB09	O8	H21	EB	B1	1.48953	0.525247	3	previous study
3_EB10	O39	H21	EB	B1	1.06534	0.0849398	3	previous study
3_EB12	O128	H47	EB	B1	1.39291	0.416818	3	previous study
3_EB13	O128	H47	EB	B1	1.09201	0.224127	3	previous study
4_0H09	O100	H30	0H	A	2.08677	0.430354	4	previous study
4_4H09	O8	H8	4H	B1	2.03732	0.0595932	4	previous study
4_4H17	O8	H20	4H	A	2.27664	0.383408	4	previous study
4_4H20	-	H8	4H	B1	2.19934	0.00826995	4	previous study
4_AH01	O150	H8	AH	B1	2.68339	0.447711	4	previous study
4_AH02	O8	H21	AH	A	2.32614	0.340379	4	previous study	SRR14347985	Not available
4_AH04	O8	H21	AH	A	2.30021	0.500216	4	previous study	SRR14347984	Not available
4_BH08	O8	H10	BH	A	2.02382	0.818571	4	previous study
4_BH16	O8	H21	BH	B1	2.62116	0.0748023	4	previous study
4_BH17	O153	H25	BH	B1	2.95553	0.442411	4	previous study
4_BH20	O8	H30	BH	B1	2.03889	0.832237	4	previous study
4_CT01	O8	H21	CT	A	2.37824	0.057007	4	previous study
4_EA04	O8	H25	EA	B1	2.22186	0.31325	4	previous study
4_EA09	O125	H19	EA	B1	2.0772	0.796697	4	previous study
4_EA10	-	H21	EA	B1	1.43329	0.399727	3	previous study
4_EA11	-	H21	EA	B1	1.43016	0.0952688	3	previous study
4_EA12	-	H21	EA	B1	1.56668	0.100498	3	previous study
4_EA13	-	H21	EA	B1	1.51582	0.428344	3	previous study
4_EB01	O8	H21	EB	B1	2.03889	0.832237	4	previous study
4_EB05	O7	H15	EB	D	1.29381	0.318633	3	previous study
4_EB06	-	H40	EB	A	1.27567	0.0680013	3	previous study
4_EB07	O8	H8	EB	B1	1.50938	0.515716	3	previous study
4_EB08	O8	H21	EB	B1	1.42502	0.549962	3	previous study
4_EB15	-	H39	EB	E	2.42563	0.359055	4	previous study
4_EB16	-	H39	EB	E	2.57448	0.156243	4	previous study
4_EB17	-	H39	EB	E	2.54918	0.268166	4	previous study
4_EB18	-	H39	EB	E	2.70529	0.174202	4	previous study
4_EB19	-	H39	EB	E	2.81864	0.319132	4	previous study
4_EB20	O102	H10	EB	B1	2.94112	0.64009	4	previous study
M_10-13	O4	H8	AH	B1	1.36466	0.244465	3	this study
M_15-65	O8	H10	BH	A	1.17446	0.51192	3	this study
M_1-63	O146	H21	BH	B1	1.48287	0.121652	3	this study
M_20-5	O38	H8	AH	B1	1.57108	0.272447	3	this study
M_2-18-6	-	H8	CT	B1	1.37577	0.295614	3	this study
M_22-51	O86	H21	AH	B1	1.91011	0.255952	3	this study
M_22-64	O9	H9	BH	A	1.15364	0.440752	3	this study
M_2-77-1	O8	H8	CT	B1	1.32242	0.303118	3	this study
M_30-60	O8	H21	EA	B1	1.26939	0.372607	3	this study
M_30-63	O8	H21	EA	B1	1.59142	0.948847	3	this study
M_5-62	-	H7	EB	B1	1.89973	0.142022	3	this study
M_5-69	O110	H2	EB	B1	1.19665	0.395757	3	this study
M_7-33	O8	H21	EA	B1	1.35685	0.235708	3	this study
M_7-53	O128	H47	EB	B1	1.26537	0.347239	3	this study
M_8-76C	-	H21	EA	B1	1.88636	0.306077	3	this study
M_9-207	-	H8	EB	B1	2.02353	0.382734	4	this study
M_B1-07-68	O8	H21	EA	B1	1.30159	0.269626	3	this study
M_M22-12	O140	H21	AH	B1	1.45378	0.123292	3	this study
M_N20-58-5	-	H7	CT	B1	1.31852	0.289309	3	this study
M_set3-148	O8	H20	4H	A	1.26156	0.328507	3	this study
M_set3-171	O8	H20	4H	A	1.17175	0.409835	3	this study
R_10-44	O12	H25	BH	A	0.657235	0.173381	2	this study
R_2-13-14	O21	H21	CT	B1	0.7481	0.0331023	2	this study
R_22-34	O89	H10	AH	A	0.654258	0.0431965	2	this study
R_22-40	O9	H30	AH	A	0.860913	0.295995	2	this study
R_2-56-4	-	H5	CT	A	0.598713	0.193825	2	this study
R_28-1	O141	H27	AH	A	0.584805	0.00502097	2	this study
R_3-77-3	O89	H10	CT	A	0.67655	0.104324	2	this study
R_3-78-7	O89	H10	CT	A	0.604975	0.182211	2	this study
R_3-80	O89	H10	CT	A	0.731541	0.0426018	2	this study
R_5-1	O9	H9	AH	A	0.637094	0.0355474	2	this study
R_5-2	O9	H9	AH	A	0.629585	0.100319	2	this study
R_N20-58-13	O89	H10	CT	A	0.565791	0.129023	2	this study
R_N20-58-3	O36	H5	CT	B1	0.315847	0.0923119	1	this study
R_N20-58-7	O149	H2	CT	B1	0.685743	0.00659651	2	this study
R_N26_72-2	O89	H10	CT	A	0.763374	0.0500694	2	this study
R_set1-65	O171	H2	0H	B1	0.792633	0.163299	2	this study
R_set2-37	O76	H4	0H	A	0.687169	0.0571426	2	this study
R_set2-38	O129	H11	0H	A	0.544106	0.201321	2	this study
R_set2-72	O9	H9	0H	A	1.18229	0.417823	3	this study
R_set3-164	O118	H12	4H	A	0.384928	0.0191725	1	this study
R_set3-18	O9	H11	0H	B1	1.13228	0.430752	3	this study
R_set3-69	O9	H11	0H	B1	0.713508	0.146613	2	this study
R_set3-82	O174	H2	0H	B1	0.408351	0.0048547	1	this study
S_13-27	O71	H9	BH	C	1.92179	0.278338	3	this study
S_28-63	O9	H17	BH	B1	3.12372	0.0210623	5	this study
S_5-44	O5	H32	BH	A	2.28488	0.329081	4	this study
S_9-1	O21	H9	EA	C	3.35051	0.00742175	5	this study
S_D3_63	-	H8	4H	B1	1.93408	0.350717	3	this study
S_D3_64-1	-	H8	4H	B1	1.79592	0.447118	3	this study
S_D3_64-11	-	H8	4H	B1	1.97942	0.252417	3	this study
S_D3_64-2	-	H8	4H	B1	2.41945	0.840621	4	this study
S_D3_64-3	-	H8	4H	B1	1.73156	0.286619	3	this study
S_D3_64-6	-	H8	4H	B1	2.03735	0.328279	4	this study
S_set1-92	O2	H10	4H	B1	5.61188	0.120516	6	this study
S_set3-180	O28	H8	4H	B2	2.58667	0.102542	4	this study

## Sheet: S2_Gene_list_Abricate
Gene	Annotation	Gene.type	% in other population	% in acid-resistant population	p.value	2_0H04	2_0H06	2_0H07	2_0H08	2_0H11	2_0H13	2_0H14	2_4H15	2_AH03	2_AH06	2_AH07	2_AH09	2_AH17	2_AH19	2_AH21	2_BH03	2_BH06	2_BH11	2_BH15	2_CT02	2_EB03	2_EB04	2_EB11	2_EB14	3_0H05	3_0H1	3_0H10	3_0H12	3_0H15	3_0H16	3_0H17	3_0H18	3_0H19	3_0H2	3_0H20	3_0H21	3_0H22	3_0H23	3_0H24	3_0H25	3_0H26	3_0H3	3_4H01	3_4H02
atoA	acetyl-CoA:acetoacetyl-CoA transferase, beta subunit	at most 1 copy in a genome	33.8	66.7	0.000198355	1	0	0	1	0	0	1	1	0	1	1	1	1	1	1	1	1	0	1	1	0	0	0	0	0	0	0	1	1	0	0	1	1	0	1	0	1	1	1	1	1	0	0	0
atoB	acetyl-CoA acetyltransferase	at most 1 copy in a genome	33.8	66.7	0.000198355	1	0	0	1	0	0	1	1	0	1	1	1	1	1	1	1	1	0	1	1	0	0	0	0	0	0	0	1	1	0	0	1	1	0	1	0	1	1	1	1	1	0	0	0
atoC	Regulatory protein AtoC	at most 1 copy in a genome	33.8	66.7	0.000198355	1	0	0	1	0	0	1	1	0	1	1	1	1	1	1	1	1	0	1	1	0	0	0	0	0	0	0	1	1	0	0	1	1	0	1	0	1	1	1	1	1	0	0	0
atoD	acetyl-CoA:acetoacetyl-CoA transferase, alpha subunit	at most 1 copy in a genome	33.8	66.7	0.000198355	1	0	0	1	0	0	1	1	0	1	1	1	1	1	1	1	1	0	1	1	0	0	0	0	0	0	0	1	1	0	0	1	1	0	1	0	1	1	1	1	1	0	0	0
atoE	putative short chain fatty acid transporter	at most 1 copy in a genome	33.8	66.7	0.000198355	1	0	0	1	0	0	1	1	0	1	1	1	1	1	1	1	1	0	1	1	0	0	0	0	0	0	0	1	1	0	0	1	1	0	1	0	1	1	1	1	1	0	0	0
atoS	Signal transduction histidine-protein kinase AtoS	at most 1 copy in a genome	33.8	66.7	0.000198355	1	0	0	1	0	0	1	1	0	1	1	1	1	1	1	1	1	0	1	1	0	0	0	0	0	0	0	1	1	0	0	1	1	0	1	0	1	1	1	1	1	0	0	0
fecA	ferric citrate outer membrane porin FecA	at most 1 copy in a genome	29.3	66.7	1.51441e-05	1	1	0	0	0	0	1	0	1	0	0	1	1	0	1	0	1	0	1	1	1	1	1	1	0	0	0	0	0	0	0	0	0	0	0	0	0	0	0	0	0	0	0	0
fecI	RNA polymerase, sigma 19 factor	at most 1 copy in a genome	32.3	66.7	8.87276e-05	1	1	0	0	0	0	1	0	1	0	0	1	1	0	1	0	1	0	1	1	1	1	1	1	0	0	0	0	0	0	0	0	0	0	0	0	1	0	0	0	0	0	0	0
fecR	regulator for fec operon, periplasmic	at most 1 copy in a genome	30.8	68.9	9.42658e-06	1	1	0	0	0	0	1	1	1	0	0	1	1	0	1	0	1	0	1	1	1	1	1	1	0	0	0	0	0	0	0	0	1	0	1	0	0	0	0	0	0	0	0	0
xapB	xanthosine:H+ symporter XapB	at most 1 copy in a genome	34.6	75.6	1.99944e-06	1	1	1	1	1	1	1	0	1	1	1	0	1	0	1	0	1	1	1	0	0	0	1	1	0	0	0	0	0	1	1	0	0	0	0	1	0	0	0	0	0	1	0	0
xapR	XapR transcriptional activator	at most 1 copy in a genome	36.1	75.6	4.94385e-06	1	1	1	1	1	1	1	0	1	1	1	0	1	0	1	0	1	1	1	0	0	0	1	1	0	0	0	0	0	1	1	0	0	0	0	1	0	0	0	0	0	1	0	0
ydjE	YdjE MFS transporter	at most 1 copy in a genome	48.1	80	0.000217752	1	1	1	1	1	1	1	1	1	1	1	1	1	0	1	1	1	0	1	1	0	0	0	0	0	0	0	0	1	0	1	1	1	1	1	1	1	1	1	1	1	1	1	1
ydjF	putative DNA-binding transcriptional regulator	at most 1 copy in a genome	49.6	80	0.000419264	1	1	1	1	1	1	1	1	1	1	1	1	1	0	1	1	1	0	1	1	0	0	0	0	0	0	0	0	1	0	1	1	1	1	1	1	1	1	1	1	1	1	1	1
ydjG	methylglyoxal reductase (NADH-dependent)	at most 1 copy in a genome	49.6	80	0.000419264	1	1	1	1	1	1	1	1	1	1	1	1	1	0	1	1	1	0	1	1	0	0	0	0	0	0	0	0	1	0	1	1	1	1	1	1	1	1	1	1	1	1	1	1
ydjH	putative kinase	at most 1 copy in a genome	48.9	77.8	0.000859526	1	1	1	1	1	1	1	1	0	1	1	1	1	0	1	1	1	0	1	1	0	0	0	0	0	0	0	0	1	0	1	1	1	1	1	1	1	1	1	1	1	1	1	1
ydjI	putative aldolase	at most 1 copy in a genome	48.9	75.6	0.00183959	1	1	1	1	1	1	1	1	0	1	1	1	1	0	1	1	1	0	1	1	0	0	0	0	0	0	0	0	1	0	1	1	1	1	1	1	1	1	1	1	1	1	1	1
ydjJ	putative oxidoreductase, Zn-dependent and NAD(P)-binding	at most 1 copy in a genome	48.9	77.8	0.000859526	1	1	1	1	1	1	1	1	0	1	1	1	1	0	1	1	1	0	1	1	0	0	0	0	0	0	0	0	1	0	1	1	1	1	1	1	1	1	1	1	1	1	1	1
ydjK	putative transporter	at most 1 copy in a genome	48.1	77.8	0.000510605	1	1	1	1	1	1	1	1	0	1	1	1	1	0	1	1	1	0	1	1	0	0	0	0	0	0	0	0	1	0	1	1	1	1	1	1	1	1	1	1	1	1	1	1
ydjL	putative oxidoreductase, Zn-dependent and NAD(P)-binding	at most 1 copy in a genome	49.6	80	0.000419264	1	1	1	1	1	1	1	1	1	1	1	1	1	0	1	1	1	0	1	1	0	0	0	0	0	0	0	0	1	0	1	1	1	1	1	1	1	1	1	1	1	1	1	1
ymjC	putative oxidoreductase	at most 1 copy in a genome	48.1	77.8	0.000510605	1	0	0	1	0	0	1	1	1	1	1	1	1	0	1	1	1	0	1	1	1	1	1	0	1	0	1	0	0	1	0	0	1	0	1	1	1	0	0	0	0	0	0	0
Genes with redundant function, related to prophage, and identified as hypothetical proteins (excluded from the downstream analysis)
group_15185	D-serine transporter (same function as dsdX)	at most 1 copy in a genome	27.1	66.7	4.58093e-06	1	0	0	1	0	0	1	1	1	1	1	1	1	0	1	1	1	0	1	1	0	0	0	0	0	0	0	0	1	0	0	1	1	0	1	0	1	1	1	1	1	0	0	0
group_20100	hypothetical protein	at most 1 copy in a genome	34.6	75.6	1.99944e-06	1	1	1	1	1	1	1	0	1	1	1	0	1	0	1	0	1	1	1	0	0	0	1	1	0	0	0	0	0	1	1	0	0	0	0	1	0	0	0	0	0	1	0	0
nicS	HTH-type transcriptional repressor NicS	at most 1 copy in a genome	41.4	71.1	0.000919509	1	0	1	0	0	1	1	1	1	1	1	0	1	0	1	1	1	0	1	1	0	0	1	1	0	0	0	0	0	1	1	0	1	1	1	0	1	0	0	0	0	1	1	0
Other cmponent of the Fec and Xap
xapA	xanthosine phosphorylase	at most 1 copy in a genome	35.3	64.4	0.000865515	1	1	1	1	1	1	1	0	1	1	1	0	1	0	1	0	1	1	1	0	0	0	1	1	0	0	0	0	0	1	1	0	0	0	0	1	0	0	0	0	0	1	0	0
fecB	ferric dicitrate ABC transporter - periplasmic binding protein	at most 1 copy in a genome	30.1	62.2	0.000178708	1	1	0	0	0	0	1	0	1	0	0	1	1	0	1	0	1	0	1	1	1	1	1	1	0	0	0	0	0	0	0	0	0	0	0	0	0	0	0	0	0	0	0	0
fecE	ferric dicitrate ABC transporter - ATP binding subunit	at most 1 copy in a genome	33.1	62.2	0.000791528	1	1	0	0	0	0	1	1	1	0	0	1	1	0	1	0	1	0	1	1	1	1	1	1	0	0	0	0	0	0	0	0	1	0	1	0	1	0	0	0	0	0	0	0
fecC	ferric dicitrate ABC transporter - membrane subunit	at most 1 copy in a genome	27.8	60	0.000150738	1	1	0	0	0	0	1	0	1	0	0	1	1	0	1	0	1	0	1	1	1	1	1	1	0	0	0	0	0	0	0	0	0	0	0	0	0	0	0	0	0	0	0	0
fecD	ferric dicitrate ABC transporter - membrane subunit	at most 1 copy in a genome	29.3	60	0.000333625	1	1	0	0	0	0	1	0	1	0	0	1	1	0	1	0	1	0	1	1	1	1	1	1	0	0	0	0	0	0	0	0	1	0	0	0	0	0	0	0	0	0	0	0
[truncated: 134 more columns]

## Sheet: S3_genome_wide_analysis
Gene	BH	AH	0H	4H	EB	EA	CT	p.value	A	B1	B2	C	D	E	p.value
ydjE	70.4	63.3	75.8	54.8	33.3	5.3	78.6	0.00049975	98.3	29.9	100	50	66.7	100	0.00049975
ydjF	74.1	63.3	75.8	58.1	33.3	5.3	78.6	0.00049975	100	29.9	100	50	100	100	0.00049975
ydjG	74.1	63.3	75.8	58.1	33.3	5.3	78.6	0.00049975	100	29.9	100	50	100	100	0.00049975
ydjH	74.1	60	72.7	58.1	33.3	5.3	78.6	0.00049975	96.6	29.9	100	50	100	100	0.00049975
ydjI	70.4	60	72.7	58.1	33.3	5.3	78.6	0.00049975	94.9	29.9	100	50	100	100	0.00049975
ydjJ	74.1	60	72.7	58.1	33.3	5.3	78.6	0.00049975	96.6	29.9	100	50	100	100	0.00049975
ydjK	74.1	60	72.7	54.8	33.3	5.3	78.6	0.00049975	96.6	29	100	50	100	100	0.00049975
ydjL	74.1	63.3	75.8	58.1	33.3	5.3	78.6	0.00049975	100	29.9	100	50	100	100	0.00049975
ymjC	70.4	70	54.5	29	41.7	68.4	64.3	0.00949525	89.8	41.1	100	50	0	0	0.00049975
xapA	63	56.7	48.5	22.6	37.5	36.8	21.4	0.0169915	44.1	44.9	0	100	0	0	0.0434783
xapB	59.3	56.7	48.5	22.6	37.5	36.8	57.1	0.0469765	50.8	44.9	0	100	0	0	0.0254873
xapR	63	56.7	48.5	25.8	37.5	36.8	57.1	0.0674663	52.5	45.8	0	100	0	0	0.0149925
atoA	59.3	56.7	54.5	35.5	12.5	5.3	64.3	0.00049975	98.3	11.2	100	100	66.7	0	0.00049975
atoB	59.3	56.7	54.5	35.5	12.5	5.3	64.3	0.00049975	98.3	11.2	100	100	66.7	0	0.00049975
atoC	59.3	56.7	54.5	35.5	12.5	5.3	64.3	0.00049975	98.3	11.2	100	100	66.7	0	0.00049975
atoD	59.3	56.7	54.5	35.5	12.5	5.3	64.3	0.00049975	98.3	11.2	100	100	66.7	0	0.00049975
atoE	59.3	56.7	54.5	35.5	12.5	5.3	64.3	0.00049975	98.3	11.2	100	100	66.7	0	0.00049975
atoS	59.3	56.7	54.5	35.5	12.5	5.3	64.3	0.00049975	98.3	11.2	100	100	66.7	0	0.00049975
fecA	37	36.7	33.3	12.9	33.3	89.5	57.1	0.00049975	47.5	37.4	0	50	0	0	0.095952
fecB	37	36.7	30.3	16.1	33.3	89.5	50	0.00049975	49.2	35.5	0	50	0	0	0.053973
fecC	33.3	36.7	27.3	9.7	33.3	89.5	50	0.00049975	47.5	32.7	0	50	0	0	0.0454773
fecD	33.3	36.7	30.3	12.9	33.3	89.5	50	0.00049975	50.8	32.7	0	50	0	0	0.0169915
fecE	33.3	36.7	36.4	25.8	33.3	89.5	50	0.00149925	61	32.7	0	50	0	0	0.00049975
fecI	37	36.7	36.4	22.6	33.3	89.5	57.1	0.00049975	54.2	37.4	0	50	0	0	0.0164918
fecR	37	36.7	39.4	16.1	33.3	89.5	57.1	0.00049975	52.5	37.4	0	50	0	0	0.01999
